# Supplementary material for: L-Canavanine, a Root Exudate From Hairy Vetch (Vicia villosa) Drastically Affecting the Soil Microbial Community and Metabolite Pathways
Source: Front Microbiol. 2021 Sep 27;12:701796. doi: 10.3389/fmicb.2021.701796 (PMC8503639; doi:10.3389/fmicb.2021.701796)
Supplement: Supplementary file 2 [file Table_2.XLSX]

## Sheet: L-Canavanine Recovery
	L-canavanine Standard concentration (nM)	Peack Area (Ave. n=3 rep)	found concentration standard	standard recovery %
	100	84614.8	121.648	121.648
	250	144278	215.36	86.1439
	500	333768	512.986	102.597
Mean				103.463
SD				14.5076
	L-canavanine added to the soil (nM)		found concentration nM/5g soil	recovery %
Pot soil	500	35092	43.8643	42.5867
Farm soil	500	33765	41.78	40.5631

## Sheet: Sheet2
Pot Soil+CAN 500ppm
1.302	1.25	1.338	TIC	29745	0.37	18555	0.25	1.6		4-Hexadecylaniline
1.396	1.363	1.421	TIC	19305	0.24	9513	0.13	2.03		Butanoic acid, 1,1-dimethylethyl ester
1.438	1.421	1.454	TIC	35911	0.44	32621	0.43	1.1	V	Alanine (EZ:faast derivative)
1.501	1.454	1.529	TIC	38301	0.47	13979	0.19	2.74	V	1,2,5-Oxadiazole-3,4-dicarboxamide tetratms
1.549	1.529	1.588	TIC	23739	0.29	14416	0.19	1.65	V	Glycine, N-propoxycarbonyl-, propyl ester
1.621	1.588	1.646	TIC	20384	0.25	7881	0.1	2.59	V	Phthalic acid, ethyl neopentyl ester
1.658	1.646	1.675	TIC	26174	0.32	21312	0.28	1.23	V	Piperazine, 1,4-dinitroso-
1.688	1.675	1.704	TIC	21202	0.26	14686	0.19	1.44	V	Benzamide, N-[5-(4-pyridinyl)-1H-1,2,4-triazol-3-yl]-
1.759	1.704	1.775	TIC	78801	0.97	42692	0.57	1.85	V	Valine (EZ:faast derivative)
1.83	1.775	1.875	TIC	1042657	12.89	1015057	13.44	1.03	V	2-Propenoic acid, 2-methyl-, propyl ester
1.894	1.875	1.921	TIC	859858	10.63	886439	11.73	0.97	V	Norvaline (EZ:faast derivative)
1.933	1.921	1.954	TIC	50067	0.62	33994	0.45	1.47	V	tert-Butyl methyl carbonate
1.982	1.954	1.996	TIC	69595	0.86	48247	0.64	1.44	V	Leucine (EZ:faast derivative)
2.017	1.996	2.029	TIC	41730	0.52	24401	0.32	1.71	V	Decane, 1-iodo-
2.042	2.029	2.067	TIC	49882	0.62	34067	0.45	1.46	V	allo-Isoleucine (EZ:faast derivative)
2.1	2.067	2.113	TIC	51172	0.63	22649	0.3	2.26	V	N-(n-Butoxymethyl)acrylamide
2.124	2.113	2.167	TIC	60776	0.75	27370	0.36	2.22	V	Phthalic acid, bis(7-methyloctyl) ester
2.199	2.167	2.292	TIC	3131476	38.77	2927579	38.73	1.07	SV	Carbonic acid, monoamide, N-allyl-, butyl ester
2.263	2.25	2.283	TIC	23097	0.29	30975	0.41	0.75	T	Threonine (EZ:faast derivative)
2.321	2.292	2.363	TIC	31642	0.39	14778	0.2	2.14		Imidodicarbonic diamide, N-formyl-
2.379	2.363	2.404	TIC	79580	0.98	90147	1.19	0.88	V	Norvaline (EZ:faast derivative)
2.454	2.442	2.479	TIC	13870	0.17	7132	0.09	1.94	V	Sulfurous acid, isohexyl pentyl ester
2.495	2.479	2.508	TIC	35164	0.43	44741	0.59	0.79	V	Carbamic acid, bis(1-methylethyl)-, methyl ester
2.634	2.583	2.696	TIC	1017963	12.59	1079092	14.28	0.94		N,N-Dibutyl-2,3-dihydroxybutanediamide
2.754	2.696	2.788	TIC	25983	0.32	17315	0.23	1.5	V	1,6-Anhydro-.alpha.-d-galactofuranose
2.93	2.892	2.958	TIC	14403	0.18	7988	0.11	1.8		2-Bromononane
3.021	2.958	3.033	TIC	36536	0.45	35902	0.48	1.02		Dodecanoic acid, propyl ester
3.049	3.033	3.083	TIC	39516	0.49	26855	0.36	1.47	V	1-Deoxy-2,4-methylene-3,5-anhydro-d-xylitol
3.108	3.083	3.146	TIC	26681	0.33	12643	0.17	2.11	V	endo-2,3-O-Ethylidene-.beta.-d-erythrofuranose
3.179	3.146	3.2	TIC	24516	0.3	16582	0.22	1.48	V	4-Hydroxyproline (EZ:faast derivative)
3.242	3.2	3.271	TIC	14500	0.18	11207	0.15	1.29	V	Decane, 1-bromo-2-methyl-
3.424	3.408	3.45	TIC	49914	0.62	59480	0.79	0.84		Glutamic acid (EZ:faast derivative)
3.458	3.45	3.471	TIC	14083	0.17	18444	0.24	0.76	V	l-Phenylalanine, N-neopentyloxycarbonyl-, propyl ester
3.485	3.471	3.504	TIC	20978	0.26	19827	0.26	1.06	V	Cyclooctasiloxane, hexadecamethyl-
3.542	3.504	3.558	TIC	16825	0.21	6735	0.09	2.5	V	3-Butoxy-2,4-dimethyl-1-pentene
3.577	3.558	3.596	TIC	50895	0.63	48021	0.64	1.06	V	n-PROPYL NONYL ETHER
3.61	3.596	3.638	TIC	28580	0.35	20167	0.27	1.42	V	1-Nonene, 4,6,8-trimethyl-
3.68	3.638	3.738	TIC	328663	4.06	354978	4.7	0.93	V	Tributylamine
3.825	3.808	3.85	TIC	15054	0.19	16035	0.21	0.94		1,1,1,5,7,7,7-Heptamethyl-3,3-bis(trimethylsiloxy)tetrasiloxane
4.051	4.038	4.067	TIC	25456	0.31	29680	0.39	0.86	V	Hexanedioic acid, bis(2-ethylhexyl) ester
4.091	4.067	4.112	TIC	39559	0.49	33213	0.44	1.19	V	1-Decene, 2,4-dimethyl-
4.15	4.112	4.171	TIC	24651	0.3	12551	0.17	1.96	V	3-Butoxy-1,1,1,7,7,7-hexamethyl-3,5,5-tris(trimethylsiloxy)tetrasiloxane
4.417	4.392	4.442	TIC	35092	0.43	44037	0.58	0.8		Canavanin Standard
4.67	4.646	4.729	TIC	74685	0.92	68775	0.91	1.09		1,2-Benzenedicarboxylic acid, diisooctyl ester
5.061	5.042	5.104	TIC	12264	0.15	7255	0.1	1.69		Undecane, 2,4-dimethyl-
5.242	5.196	5.267	TIC	15659	0.19	5904	0.08	2.65		Cyclohexane-1-carboxamide, 3,5-di(tert-butyl)-N-(4-methylphenyl)-
5.473	5.45	5.583	TIC	259850	3.21	186162	2.46	1.4		Triphenylphosphine oxide
5.883	5.858	6	TIC	18810	0.23	4975	0.07	3.78		Sulfurous acid, hexyl nonyl ester
6.667	6.654	6.683	TIC	11351	0.14	14625	0.19	0.78		Cyclononasiloxane, octadecamethyl-
6.87	6.854	6.883	TIC	11122	0.14	13621	0.18	0.82		Cyclononasiloxane, octadecamethyl-
Pot +CAN 500ppm			pot
1.279	1.263	1.296	TIC	57079	0.49	44959	0.68	1.27		Nicofuranose
1.31	1.296	1.325	TIC	129278	1.11	137424	2.09	0.94	V	Nicofuranose
1.338	1.325	1.354	TIC	56880	0.49	48257	0.73	1.18	V	Pyridine, 2-ethyl-, 1-oxide
1.37	1.354	1.4	TIC	141858	1.22	147075	2.24	0.96	V	3-Pyridinecarboxylic acid, ethyl ester
1.496	1.433	1.554	TIC	81214	0.7	28646	0.44	2.84	V	4-Pyridinecarboxamide
1.604	1.554	1.667	TIC	91986	0.79	15894	0.24	5.79	V	Methyl 4-hydroxybutyl phthalate
1.703	1.667	1.75	TIC	640327	5.5	566342	8.61	1.13	V	Norvaline (EZ:faast derivative)
1.815	1.75	1.829	TIC	309377	2.66	99629	1.51	3.11	V	4-Pyridinecarboxamide
1.871	1.829	1.888	TIC	548302	4.71	202558	3.08	2.71	V	Diethyl Phthalate
1.911	1.888	1.929	TIC	886099	7.61	614484	9.34	1.44	V	Norvaline (EZ:faast derivative)
1.946	1.929	1.971	TIC	439572	3.78	188526	2.87	2.33	V	Diethyl Phthalate
1.992	1.971	2.033	TIC	533000	4.58	168702	2.56	3.16	V	Diethyl Phthalate
2.087	2.033	2.1	TIC	598601	5.14	185596	2.82	3.23	V	Diethyl Phthalate
2.143	2.1	2.288	TIC	1318093	11.32	207021	3.15	6.37	V	Diethyl Phthalate
2.321	2.288	2.342	TIC	120906	1.04	42647	0.65	2.84	V	Hexane, 2,3,4-trimethyl-
2.366	2.342	2.383	TIC	67847	0.58	35433	0.54	1.91	V	Acetic acid, heptyl ester
2.396	2.383	2.433	TIC	73652	0.63	41296	0.63	1.78	V	D-Alanine, N-neopentyloxycarbonyl-, undecyl ester
2.475	2.458	2.529	TIC	55973	0.48	22306	0.34	2.51	V	Undecane, 4,7-dimethyl-
2.585	2.529	2.6	TIC	39484	0.34	19426	0.3	2.03	V	1,4-Butanediamine, 2-[(trimethoxysilyl)methyl]-
2.651	2.6	2.683	TIC	34960	0.3	20718	0.31	1.69	V	N,N-Dimethylformamide di-n-butylacetal
2.751	2.683	2.8	TIC	81662	0.7	28923	0.44	2.82		2-Octenoic acid
3.017	3	3.029	TIC	31623	0.27	30497	0.46	1.04	V	Dodecanoic acid, propyl ester
3.041	3.029	3.092	TIC	57847	0.5	33553	0.51	1.72	V	Dodecanoic acid, propyl ester
3.264	3.192	3.292	TIC	122422	1.05	46735	0.71	2.62		1,2-Benzenedicarboxylic acid, butyl 8-methylnonyl ester
3.503	3.479	3.525	TIC	41324	0.35	32657	0.5	1.27		Cyclooctasiloxane, hexadecamethyl-
3.596	3.554	3.608	TIC	146243	1.26	111019	1.69	1.32	V	Octadecanoic acid, propyl ester
3.629	3.608	3.658	TIC	299954	2.58	145073	2.21	2.07	V	2,2,3,3-Tetramethylcyclopropanecarboxylic acid, 1-(2-propyl)butyl ester
3.678	3.658	3.717	TIC	255829	2.2	142518	2.17	1.8	V	Carbonic acid, dodecyl phenyl ester
3.735	3.717	3.796	TIC	149764	1.29	58954	0.9	2.54	V	Carbonic acid, octadecyl phenyl ester
3.842	3.829	3.875	TIC	35287	0.3	27451	0.42	1.29	V	Cyclononasiloxane, octadecamethyl-
4.031	3.996	4.054	TIC	31778	0.27	16907	0.26	1.88		2-Isopropyl-5-methyl-1-heptanol
4.073	4.054	4.1	TIC	104531	0.9	99935	1.52	1.05	V	Hexanedioic acid, bis(2-ethylhexyl) ester
4.144	4.1	4.208	TIC	302024	2.59	182606	2.78	1.65	V	Butanoic acid, 4-phenoxy-
4.438	4.379	4.454	TIC	33765	0.41	40583	0.81	0.8		Canavanin Standard
4.634	4.583	4.671	TIC	38237	0.33	21732	0.33	1.76		Octadecane, 5-methyl-
4.696	4.671	4.75	TIC	606211	5.21	570800	8.68	1.06		1,2-Benzenedicarboxylic acid, mono(2-ethylhexyl) ester
4.979	4.954	4.996	TIC	32972	0.28	24986	0.38	1.32		Terephthalic acid, dodecyl 2-ethylhexyl ester
5.054	5.025	5.071	TIC	43454	0.37	21903	0.33	1.98	V	Decanedioic acid, bis(2-ethylhexyl) ester
5.088	5.071	5.125	TIC	50314	0.43	28398	0.43	1.77	V	Octadecane, 3-ethyl-5-(2-ethylbutyl)-
5.25	5.229	5.288	TIC	37693	0.32	25430	0.39	1.48		2-Bromotetradecane
5.499	5.454	5.688	TIC	2299828	19.77	1583206	24.05	1.45	S	Triphenylphosphine oxide
5.801	5.775	5.842	TIC	53848	0.46	38091	0.58	1.41		Cyclononasiloxane, octadecamethyl-
5.905	5.842	5.942	TIC	33269	0.29	17805	0.27	1.87	V	Sulfurous acid, pentadecyl 2-propyl ester
6.034	5.942	6.079	TIC	68656	0.59	55696	0.85	1.23	V	Tetracosamethyl-cyclododecasiloxane
6.258	6.233	6.308	TIC	82269	0.71	67223	1.02	1.22		Tetracosamethyl-cyclododecasiloxane
6.421	6.308	6.458	TIC	44424	0.38	17332	0.26	2.56	V	Cyclononasiloxane, octadecamethyl-
6.474	6.458	6.517	TIC	94808	0.81	80469	1.22	1.18		Tetracosamethyl-cyclododecasiloxane
6.682	6.663	6.717	TIC	90098	0.77	82943	1.26	1.09	V	Tetracosamethyl-cyclododecasiloxane
6.883	6.858	6.9	TIC	86349	0.74	83749	1.27	1.03		Tetracosamethyl-cyclododecasiloxane
6.933	6.9	6.95	TIC	30732	0.26	11101	0.17	2.77	V	Oxirane, 2-(2-bromoethyl)-2-(t-butyldimethylsilyloxy)methyl-
